# Supplementary material for: Intrafamilial Variability in NRXN1-Associated Neurodevelopmental Disorders: Clinical and Genetic Insights from a Family Case Study with Literature Review
Source: Int J Mol Sci. 2026 Jul 13;27(14):6241. doi: 10.3390/ijms27146241 (PMC13409882; doi:10.3390/ijms27146241)
Supplement: Supplementary file 1 [file ijms-27-06241-s001.zip]

Archive with 1 entries (1 files):
- ijms-4384342-supplementary.pdf
